# Supplementary material for: FOXP2 confers oncogenic effects in prostate cancer
Source: eLife. 2023 Sep 5;12:e81258. doi: 10.7554/eLife.81258 (PMC10513481; doi:10.7554/eLife.81258)
Supplement: Figure 1—source data 2. [file elife-81258-fig1-data2.zip]

Archive with 11 entries (8 files):
- Figure 1-source data 2/
- Figure 1-source data 2/Original files for Figure 1N/
- Figure 1-source data 2/Original files for Figure 1N/LNCaP-ACTIN.Tif
- Figure 1-source data 2/Original files for Figure 1N/LNCaP-FOXP2.Tif
- Figure 1-source data 2/Original files for Figure 1N/PC3-ACTIN.tif
- Figure 1-source data 2/Original files for Figure 1N/PC3-FOXP2.Tif
- Figure 1-source data 2/Uncropped blot for Figure 1N/
- Figure 1-source data 2/Uncropped blot for Figure 1N/LNCaP_Actin.tif
- Figure 1-source data 2/Uncropped blot for Figure 1N/LNCaP_FOXP2.tif
- Figure 1-source data 2/Uncropped blot for Figure 1N/PC3_Actin.tif
- Figure 1-source data 2/Uncropped blot for Figure 1N/PC3_FOXP2.tif
