# Supplementary material for: FOXP2 confers oncogenic effects in prostate cancer
Source: eLife. 2023 Sep 5;12:e81258. doi: 10.7554/eLife.81258 (PMC10513481; doi:10.7554/eLife.81258)
Supplement: Figure 1—figure supplement 1—source data 3. [file elife-81258-fig1-figsupp1-data3.zip]

Archive with 7 entries (4 files):
- Figure 1-figure supplement 1-source data 3/
- Figure 1-figure supplement 1-source data 3/Original files for Figure 1-figure supplement 1G/
- Figure 1-figure supplement 1-source data 3/Original files for Figure 1-figure supplement 1G/ACTIN.Tif
- Figure 1-figure supplement 1-source data 3/Original files for Figure 1-figure supplement 1G/FOXP2.Tif
- Figure 1-figure supplement 1-source data 3/Uncropped blot for Figure1-figure supplement 1G/
- Figure 1-figure supplement 1-source data 3/Uncropped blot for Figure1-figure supplement 1G/Actin.tif
- Figure 1-figure supplement 1-source data 3/Uncropped blot for Figure1-figure supplement 1G/FOXP2.tif
