# Supplementary material for: FOXP2 confers oncogenic effects in prostate cancer
Source: eLife. 2023 Sep 5;12:e81258. doi: 10.7554/eLife.81258 (PMC10513481; doi:10.7554/eLife.81258)
Supplement: Figure 1—figure supplement 1—source data 5. [file elife-81258-fig1-figsupp1-data5.zip]

Archive with 9 entries (6 files):
- Figure 1-figure supplement 1-source data 5/
- Figure 1-figure supplement 1-source data 5/Original files for Figure 1-figure supplement 1L/
- Figure 1-figure supplement 1-source data 5/Original files for Figure 1-figure supplement 1L/FOXP2-White-light image corresponding to WB image.BMP
- Figure 1-figure supplement 1-source data 5/Original files for Figure 1-figure supplement 1L/FOXP2.tif
- Figure 1-figure supplement 1-source data 5/Original files for Figure 1-figure supplement 1L/GAPDH-30S.BMP
- Figure 1-figure supplement 1-source data 5/Original files for Figure 1-figure supplement 1L/GAPDH-White-light image corresponding to WB image.BMP
- Figure 1-figure supplement 1-source data 5/Uncropped blots for Figure1-figure supplement 1L/
- Figure 1-figure supplement 1-source data 5/Uncropped blots for Figure1-figure supplement 1L/2015-01-15-5GAPDH-30S.bmp
- Figure 1-figure supplement 1-source data 5/Uncropped blots for Figure1-figure supplement 1L/FOXP2.tif
