# Supplementary material for: FOXP2 confers oncogenic effects in prostate cancer
Source: eLife. 2023 Sep 5;12:e81258. doi: 10.7554/eLife.81258 (PMC10513481; doi:10.7554/eLife.81258)
Supplement: Figure 1—figure supplement 2—source data 1. [file elife-81258-fig1-figsupp2-data1.zip]

Archive with 27 entries (24 files):
- Figure 1-figure supplement 2-source data 1/
- Figure 1-figure supplement 2-source data 1/Original files for Figure 1-figure supplement 2A/
- Figure 1-figure supplement 2-source data 1/Original files for Figure 1-figure supplement 2A/1-FOXP2.Tif
- Figure 1-figure supplement 2-source data 1/Original files for Figure 1-figure supplement 2A/10-Overlay image for ACTIN.Tif
- Figure 1-figure supplement 2-source data 1/Original files for Figure 1-figure supplement 2A/11-FOXP2.Tif
- Figure 1-figure supplement 2-source data 1/Original files for Figure 1-figure supplement 2A/12-Overlay image for ACTIN.Tif
- Figure 1-figure supplement 2-source data 1/Original files for Figure 1-figure supplement 2A/2-Overlay image for ACTIN.Tif
- Figure 1-figure supplement 2-source data 1/Original files for Figure 1-figure supplement 2A/3-FOXP2.Tif
- Figure 1-figure supplement 2-source data 1/Original files for Figure 1-figure supplement 2A/4-Overlay image for ACTIN.Tif
- Figure 1-figure supplement 2-source data 1/Original files for Figure 1-figure supplement 2A/5-FOXP2.Tif
- Figure 1-figure supplement 2-source data 1/Original files for Figure 1-figure supplement 2A/6-Overlay image for ACTIN.Tif
- Figure 1-figure supplement 2-source data 1/Original files for Figure 1-figure supplement 2A/7-FOXP2.Tif
- Figure 1-figure supplement 2-source data 1/Original files for Figure 1-figure supplement 2A/8-Overlay image for ACTIN.Tif
- Figure 1-figure supplement 2-source data 1/Original files for Figure 1-figure supplement 2A/9-FOXP2.Tif
- Figure 1-figure supplement 2-source data 1/Uncropped blots for Figure1-figure supplement 2A/
- Figure 1-figure supplement 2-source data 1/Uncropped blots for Figure1-figure supplement 2A/Figure 1- figure supplement 2A source data 1.tif
- Figure 1-figure supplement 2-source data 1/Uncropped blots for Figure1-figure supplement 2A/Figure 1- figure supplement 2A source data 10.tif
- Figure 1-figure supplement 2-source data 1/Uncropped blots for Figure1-figure supplement 2A/Figure 1- figure supplement 2A source data 11.tif
- Figure 1-figure supplement 2-source data 1/Uncropped blots for Figure1-figure supplement 2A/Figure 1- figure supplement 2A source data 12.tif
- Figure 1-figure supplement 2-source data 1/Uncropped blots for Figure1-figure supplement 2A/Figure 1- figure supplement 2A source data 2.tif
- Figure 1-figure supplement 2-source data 1/Uncropped blots for Figure1-figure supplement 2A/Figure 1- figure supplement 2A source data 3.tif
- Figure 1-figure supplement 2-source data 1/Uncropped blots for Figure1-figure supplement 2A/Figure 1- figure supplement 2A source data 4.tif
- Figure 1-figure supplement 2-source data 1/Uncropped blots for Figure1-figure supplement 2A/Figure 1- figure supplement 2A source data 5.tif
- Figure 1-figure supplement 2-source data 1/Uncropped blots for Figure1-figure supplement 2A/Figure 1- figure supplement 2A source data 6.tif
- Figure 1-figure supplement 2-source data 1/Uncropped blots for Figure1-figure supplement 2A/Figure 1- figure supplement 2A source data 7.tif
- Figure 1-figure supplement 2-source data 1/Uncropped blots for Figure1-figure supplement 2A/Figure 1- figure supplement 2A source data 8.tif
- Figure 1-figure supplement 2-source data 1/Uncropped blots for Figure1-figure supplement 2A/Figure 1- figure supplement 2A source data 9.tif
