# Supplementary material for: FOXP2 confers oncogenic effects in prostate cancer
Source: eLife. 2023 Sep 5;12:e81258. doi: 10.7554/eLife.81258 (PMC10513481; doi:10.7554/eLife.81258)
Supplement: Figure 1—figure supplement 3—source data 1. [file elife-81258-fig1-figsupp3-data1.zip]

Archive with 9 entries (6 files):
- Figure 1-figure supplement 3-source data 1/
- Figure 1-figure supplement 3-source data 1/Original files for Figure 1-figure supplement 3B/
- Figure 1-figure supplement 3-source data 1/Original files for Figure 1-figure supplement 3B/FOXP2-White-light image corresponding to WB image.BMP
- Figure 1-figure supplement 3-source data 1/Original files for Figure 1-figure supplement 3B/FOXP2.BMP
- Figure 1-figure supplement 3-source data 1/Original files for Figure 1-figure supplement 3B/Tubulin-White-light image corresponding to WB image.BMP
- Figure 1-figure supplement 3-source data 1/Original files for Figure 1-figure supplement 3B/Tubulin.BMP
- Figure 1-figure supplement 3-source data 1/Uncropped blots for Figure 1-figure supplement 3B/
- Figure 1-figure supplement 3-source data 1/Uncropped blots for Figure 1-figure supplement 3B/Figure 1- figure supplement 3B source data 1.tif
- Figure 1-figure supplement 3-source data 1/Uncropped blots for Figure 1-figure supplement 3B/Figure 1- figure supplement 3B source data 2.tif
