# Supplementary material for: FOXP2 confers oncogenic effects in prostate cancer
Source: eLife. 2023 Sep 5;12:e81258. doi: 10.7554/eLife.81258 (PMC10513481; doi:10.7554/eLife.81258)
Supplement: Figure 3—source data 1. [file elife-81258-fig3-data1.zip]

Archive with 86 entries (72 files):
- Figure 3-source data 1/
- Figure 3-source data 1/Original files for Figure 3A NIH3T3 cells/
- Figure 3-source data 1/Original files for Figure 3A NIH3T3 cells/Original files for Figure 3A NIH3T3 cells in Main text/
- Figure 3-source data 1/Original files for Figure 3A NIH3T3 cells/Original files for Figure 3A NIH3T3 cells in Main text/ACTIN.Tif
- Figure 3-source data 1/Original files for Figure 3A NIH3T3 cells/Original files for Figure 3A NIH3T3 cells in Main text/FOXP2.Tif
- Figure 3-source data 1/Original files for Figure 3A NIH3T3 cells/Original files for Figure 3A NIH3T3 cells in Main text/MET.Tif
- Figure 3-source data 1/Original files for Figure 3A NIH3T3 cells/Original files for Figure 3A NIH3T3 cells in Main text/P-AKT.Tif
- Figure 3-source data 1/Original files for Figure 3A NIH3T3 cells/Original files for Figure 3A NIH3T3 cells in Main text/P-MET.Tif
- Figure 3-source data 1/Original files for Figure 3A NIH3T3 cells/Original files for Figure 3A NIH3T3 cells in Main text/T-AKT.Tif
- Figure 3-source data 1/Original files for Figure 3A NIH3T3 cells/Original files for Figure 3A NIH3T3 cells repeat/
- Figure 3-source data 1/Original files for Figure 3A NIH3T3 cells/Original files for Figure 3A NIH3T3 cells repeat/1-ACTIN.Tif
- Figure 3-source data 1/Original files for Figure 3A NIH3T3 cells/Original files for Figure 3A NIH3T3 cells repeat/10-T-AKT.Tif
- Figure 3-source data 1/Original files for Figure 3A NIH3T3 cells/Original files for Figure 3A NIH3T3 cells repeat/11-T-MET.Tif
- Figure 3-source data 1/Original files for Figure 3A NIH3T3 cells/Original files for Figure 3A NIH3T3 cells repeat/12-T-MET.Tif
- Figure 3-source data 1/Original files for Figure 3A NIH3T3 cells/Original files for Figure 3A NIH3T3 cells repeat/2-FOXP2.Tif
- Figure 3-source data 1/Original files for Figure 3A NIH3T3 cells/Original files for Figure 3A NIH3T3 cells repeat/3-P-MET.Tif
- Figure 3-source data 1/Original files for Figure 3A NIH3T3 cells/Original files for Figure 3A NIH3T3 cells repeat/4-T-AKT.Tif
- Figure 3-source data 1/Original files for Figure 3A NIH3T3 cells/Original files for Figure 3A NIH3T3 cells repeat/5-ACTIN.Tif
- Figure 3-source data 1/Original files for Figure 3A NIH3T3 cells/Original files for Figure 3A NIH3T3 cells repeat/6-FOXP2.Tif
- Figure 3-source data 1/Original files for Figure 3A NIH3T3 cells/Original files for Figure 3A NIH3T3 cells repeat/7-P-AKT.Tif
- Figure 3-source data 1/Original files for Figure 3A NIH3T3 cells/Original files for Figure 3A NIH3T3 cells repeat/8-P-AKT.Tif
- Figure 3-source data 1/Original files for Figure 3A NIH3T3 cells/Original files for Figure 3A NIH3T3 cells repeat/9-p-MET.Tif
- Figure 3-source data 1/Original files for Figure 3A RWPE-1 cells/
- Figure 3-source data 1/Original files for Figure 3A RWPE-1 cells/Original files for Figure 3A RWPE-1 cells in Main text/
- Figure 3-source data 1/Original files for Figure 3A RWPE-1 cells/Original files for Figure 3A RWPE-1 cells in Main text/ACTIN.Tif
- Figure 3-source data 1/Original files for Figure 3A RWPE-1 cells/Original files for Figure 3A RWPE-1 cells in Main text/FOXP2.Tif
- Figure 3-source data 1/Original files for Figure 3A RWPE-1 cells/Original files for Figure 3A RWPE-1 cells in Main text/P-AKT.Tif
- Figure 3-source data 1/Original files for Figure 3A RWPE-1 cells/Original files for Figure 3A RWPE-1 cells in Main text/P-MET.Tif
- Figure 3-source data 1/Original files for Figure 3A RWPE-1 cells/Original files for Figure 3A RWPE-1 cells in Main text/T-AKT.Tif
- Figure 3-source data 1/Original files for Figure 3A RWPE-1 cells/Original files for Figure 3A RWPE-1 cells in Main text/T-MET.Tif
- Figure 3-source data 1/Original files for Figure 3A RWPE-1 cells/Original files for Figure 3A RWPE-1 cells repeat/
- Figure 3-source data 1/Original files for Figure 3A RWPE-1 cells/Original files for Figure 3A RWPE-1 cells repeat/1-ACTIN.Tif
- Figure 3-source data 1/Original files for Figure 3A RWPE-1 cells/Original files for Figure 3A RWPE-1 cells repeat/10-T-AKT.Tif
- Figure 3-source data 1/Original files for Figure 3A RWPE-1 cells/Original files for Figure 3A RWPE-1 cells repeat/11-T-MET.Tif
- Figure 3-source data 1/Original files for Figure 3A RWPE-1 cells/Original files for Figure 3A RWPE-1 cells repeat/12-T-MET.Tif
- Figure 3-source data 1/Original files for Figure 3A RWPE-1 cells/Original files for Figure 3A RWPE-1 cells repeat/2-ACTIN.Tif
- Figure 3-source data 1/Original files for Figure 3A RWPE-1 cells/Original files for Figure 3A RWPE-1 cells repeat/3-FOXP2.Tif
- Figure 3-source data 1/Original files for Figure 3A RWPE-1 cells/Original files for Figure 3A RWPE-1 cells repeat/4-FOXP2.Tif
- Figure 3-source data 1/Original files for Figure 3A RWPE-1 cells/Original files for Figure 3A RWPE-1 cells repeat/5-P-AKT.Tif
- Figure 3-source data 1/Original files for Figure 3A RWPE-1 cells/Original files for Figure 3A RWPE-1 cells repeat/6-P-AKT.Tif
- Figure 3-source data 1/Original files for Figure 3A RWPE-1 cells/Original files for Figure 3A RWPE-1 cells repeat/7-P-MET.Tif
- Figure 3-source data 1/Original files for Figure 3A RWPE-1 cells/Original files for Figure 3A RWPE-1 cells repeat/8-P-MET.Tif
- Figure 3-source data 1/Original files for Figure 3A RWPE-1 cells/Original files for Figure 3A RWPE-1 cells repeat/9-T-AKT.Tif
- Figure 3-source data 1/Uncropped blots for Figure 3A in Main text/
- Figure 3-source data 1/Uncropped blots for Figure 3A in Main text/Figure 3A-source data 1.tif
- Figure 3-source data 1/Uncropped blots for Figure 3A in Main text/Figure 3A-source data 10.tif
- Figure 3-source data 1/Uncropped blots for Figure 3A in Main text/Figure 3A-source data 11.tif
- Figure 3-source data 1/Uncropped blots for Figure 3A in Main text/Figure 3A-source data 12.tif
- Figure 3-source data 1/Uncropped blots for Figure 3A in Main text/Figure 3A-source data 2.tif
- Figure 3-source data 1/Uncropped blots for Figure 3A in Main text/Figure 3A-source data 3.tif
- Figure 3-source data 1/Uncropped blots for Figure 3A in Main text/Figure 3A-source data 4.tif
- Figure 3-source data 1/Uncropped blots for Figure 3A in Main text/Figure 3A-source data 5.tif
- Figure 3-source data 1/Uncropped blots for Figure 3A in Main text/Figure 3A-source data 6.tif
- Figure 3-source data 1/Uncropped blots for Figure 3A in Main text/Figure 3A-source data 7.tif
- Figure 3-source data 1/Uncropped blots for Figure 3A in Main text/Figure 3A-source data 8.tif
- Figure 3-source data 1/Uncropped blots for Figure 3A in Main text/Figure 3A-source data 9.tif
- Figure 3-source data 1/Uncropped blots for Figure 3A NIH3T3 cells repeat/
- Figure 3-source data 1/Uncropped blots for Figure 3A NIH3T3 cells repeat/repeat1/
- Figure 3-source data 1/Uncropped blots for Figure 3A NIH3T3 cells repeat/repeat1/ACTIN.tif
- Figure 3-source data 1/Uncropped blots for Figure 3A NIH3T3 cells repeat/repeat1/FOXP2&FOXP2-CPED1.tif
- Figure 3-source data 1/Uncropped blots for Figure 3A NIH3T3 cells repeat/repeat1/P-AKT.tif
- Figure 3-source data 1/Uncropped blots for Figure 3A NIH3T3 cells repeat/repeat1/P-MET.tif
- Figure 3-source data 1/Uncropped blots for Figure 3A NIH3T3 cells repeat/repeat1/Total-AKT.tif
- Figure 3-source data 1/Uncropped blots for Figure 3A NIH3T3 cells repeat/repeat1/Total-MET.tif
- Figure 3-source data 1/Uncropped blots for Figure 3A NIH3T3 cells repeat/repeat2/
- Figure 3-source data 1/Uncropped blots for Figure 3A NIH3T3 cells repeat/repeat2/ACTIN.tif
- Figure 3-source data 1/Uncropped blots for Figure 3A NIH3T3 cells repeat/repeat2/FOXP2&FOXP2-CPED1-20S.tif
- Figure 3-source data 1/Uncropped blots for Figure 3A NIH3T3 cells repeat/repeat2/P-AKT.tif
- Figure 3-source data 1/Uncropped blots for Figure 3A NIH3T3 cells repeat/repeat2/p-MET.tif
- Figure 3-source data 1/Uncropped blots for Figure 3A NIH3T3 cells repeat/repeat2/Total-AKT.tif
- Figure 3-source data 1/Uncropped blots for Figure 3A NIH3T3 cells repeat/repeat2/Total-MET.tif
- Figure 3-source data 1/Uncropped blots for Figure 3A RWPE1 cells repeat/
- Figure 3-source data 1/Uncropped blots for Figure 3A RWPE1 cells repeat/repeat1/
- Figure 3-source data 1/Uncropped blots for Figure 3A RWPE1 cells repeat/repeat1/FOXP2&FOXP2-CPED1.tif
- Figure 3-source data 1/Uncropped blots for Figure 3A RWPE1 cells repeat/repeat1/p-AKT.tif
- Figure 3-source data 1/Uncropped blots for Figure 3A RWPE1 cells repeat/repeat1/p-MET.tif
- Figure 3-source data 1/Uncropped blots for Figure 3A RWPE1 cells repeat/repeat1/Total-AKT.tif
- Figure 3-source data 1/Uncropped blots for Figure 3A RWPE1 cells repeat/repeat1/Total-MET.tif
- Figure 3-source data 1/Uncropped blots for Figure 3A RWPE1 cells repeat/repeat1/β-ACTIN.tif
- Figure 3-source data 1/Uncropped blots for Figure 3A RWPE1 cells repeat/repeat2/
- Figure 3-source data 1/Uncropped blots for Figure 3A RWPE1 cells repeat/repeat2/ACTIN.tif
- Figure 3-source data 1/Uncropped blots for Figure 3A RWPE1 cells repeat/repeat2/FOXP2&FOXP2-CPED1.tif
- Figure 3-source data 1/Uncropped blots for Figure 3A RWPE1 cells repeat/repeat2/P-AKT.tif
- Figure 3-source data 1/Uncropped blots for Figure 3A RWPE1 cells repeat/repeat2/P-MET.tif
- Figure 3-source data 1/Uncropped blots for Figure 3A RWPE1 cells repeat/repeat2/Total-AKT.tif
- Figure 3-source data 1/Uncropped blots for Figure 3A RWPE1 cells repeat/repeat2/Total-MET.tif
