# Supplementary material for: FOXP2 confers oncogenic effects in prostate cancer
Source: eLife. 2023 Sep 5;12:e81258. doi: 10.7554/eLife.81258 (PMC10513481; doi:10.7554/eLife.81258)
Supplement: Figure 3—source data 2. [file elife-81258-fig3-data2.zip]

Archive with 87 entries (73 files):
- Figure 3-source data 2/
- Figure 3-source data 2/Original files for Figure 3B LNCaP cells/
- Figure 3-source data 2/Original files for Figure 3B LNCaP cells/Original files for Figure 3B LNCaP cells in Main text/
- Figure 3-source data 2/Original files for Figure 3B LNCaP cells/Original files for Figure 3B LNCaP cells in Main text/ACTIN.Tif
- Figure 3-source data 2/Original files for Figure 3B LNCaP cells/Original files for Figure 3B LNCaP cells in Main text/FOXP2.Tif
- Figure 3-source data 2/Original files for Figure 3B LNCaP cells/Original files for Figure 3B LNCaP cells in Main text/P-AKT.Tif
- Figure 3-source data 2/Original files for Figure 3B LNCaP cells/Original files for Figure 3B LNCaP cells in Main text/P-MET.Tif
- Figure 3-source data 2/Original files for Figure 3B LNCaP cells/Original files for Figure 3B LNCaP cells in Main text/T-AKT.Tif
- Figure 3-source data 2/Original files for Figure 3B LNCaP cells/Original files for Figure 3B LNCaP cells in Main text/T-MET.Tif
- Figure 3-source data 2/Original files for Figure 3B LNCaP cells/Original files for Figure 3B LNCaP cells Repeat/
- Figure 3-source data 2/Original files for Figure 3B LNCaP cells/Original files for Figure 3B LNCaP cells Repeat/1-ACTIN.Tif
- Figure 3-source data 2/Original files for Figure 3B LNCaP cells/Original files for Figure 3B LNCaP cells Repeat/10-P-MET.Tif
- Figure 3-source data 2/Original files for Figure 3B LNCaP cells/Original files for Figure 3B LNCaP cells Repeat/11-T-AKT.Tif
- Figure 3-source data 2/Original files for Figure 3B LNCaP cells/Original files for Figure 3B LNCaP cells Repeat/12-T-MET.Tif
- Figure 3-source data 2/Original files for Figure 3B LNCaP cells/Original files for Figure 3B LNCaP cells Repeat/2-FOXP2.Tif
- Figure 3-source data 2/Original files for Figure 3B LNCaP cells/Original files for Figure 3B LNCaP cells Repeat/3-P-AKT.Tif
- Figure 3-source data 2/Original files for Figure 3B LNCaP cells/Original files for Figure 3B LNCaP cells Repeat/4-P-MET.Tif
- Figure 3-source data 2/Original files for Figure 3B LNCaP cells/Original files for Figure 3B LNCaP cells Repeat/5-T-AKT.Tif
- Figure 3-source data 2/Original files for Figure 3B LNCaP cells/Original files for Figure 3B LNCaP cells Repeat/6-T-MET.Tif
- Figure 3-source data 2/Original files for Figure 3B LNCaP cells/Original files for Figure 3B LNCaP cells Repeat/7-ACTIN.Tif
- Figure 3-source data 2/Original files for Figure 3B LNCaP cells/Original files for Figure 3B LNCaP cells Repeat/8-FOXP2.Tif
- Figure 3-source data 2/Original files for Figure 3B LNCaP cells/Original files for Figure 3B LNCaP cells Repeat/9-P-AKT.Tif
- Figure 3-source data 2/Original files for Figure 3B PC3 cells/
- Figure 3-source data 2/Original files for Figure 3B PC3 cells/Original files for Figure 3B PC3 cells Repeat/
- Figure 3-source data 2/Original files for Figure 3B PC3 cells/Original files for Figure 3B PC3 cells Repeat/1-ACTIN.Tif
- Figure 3-source data 2/Original files for Figure 3B PC3 cells/Original files for Figure 3B PC3 cells Repeat/10-T-MET.Tif
- Figure 3-source data 2/Original files for Figure 3B PC3 cells/Original files for Figure 3B PC3 cells Repeat/11-ACTIN.Tif
- Figure 3-source data 2/Original files for Figure 3B PC3 cells/Original files for Figure 3B PC3 cells Repeat/12-P-AKT.Tif
- Figure 3-source data 2/Original files for Figure 3B PC3 cells/Original files for Figure 3B PC3 cells Repeat/2-FOXP2.Tif
- Figure 3-source data 2/Original files for Figure 3B PC3 cells/Original files for Figure 3B PC3 cells Repeat/3-P-AKT.Tif
- Figure 3-source data 2/Original files for Figure 3B PC3 cells/Original files for Figure 3B PC3 cells Repeat/4-P-MET.Tif
- Figure 3-source data 2/Original files for Figure 3B PC3 cells/Original files for Figure 3B PC3 cells Repeat/5-T-AKT.Tif
- Figure 3-source data 2/Original files for Figure 3B PC3 cells/Original files for Figure 3B PC3 cells Repeat/6-T-MET.Tif
- Figure 3-source data 2/Original files for Figure 3B PC3 cells/Original files for Figure 3B PC3 cells Repeat/7-FOXP2.Tif
- Figure 3-source data 2/Original files for Figure 3B PC3 cells/Original files for Figure 3B PC3 cells Repeat/8-P-MET.Tif
- Figure 3-source data 2/Original files for Figure 3B PC3 cells/Original files for Figure 3B PC3 cells Repeat/9-T-AKT.Tif
- Figure 3-source data 2/Original files for Figure 3B PC3 cells/Original files for Figure 3B PC3 in Main text/
- Figure 3-source data 2/Original files for Figure 3B PC3 cells/Original files for Figure 3B PC3 in Main text/ACTIN-2.tif
- Figure 3-source data 2/Original files for Figure 3B PC3 cells/Original files for Figure 3B PC3 in Main text/ACTIN.Tif
- Figure 3-source data 2/Original files for Figure 3B PC3 cells/Original files for Figure 3B PC3 in Main text/FOXP2.Tif
- Figure 3-source data 2/Original files for Figure 3B PC3 cells/Original files for Figure 3B PC3 in Main text/P-AKT.Tif
- Figure 3-source data 2/Original files for Figure 3B PC3 cells/Original files for Figure 3B PC3 in Main text/P-MET.Tif
- Figure 3-source data 2/Original files for Figure 3B PC3 cells/Original files for Figure 3B PC3 in Main text/T-AKT.Tif
- Figure 3-source data 2/Original files for Figure 3B PC3 cells/Original files for Figure 3B PC3 in Main text/T-MET.Tif
- Figure 3-source data 2/Uncropped blots for Figure 3B  in Main text/
- Figure 3-source data 2/Uncropped blots for Figure 3B  in Main text/Figure 3B-source data 1.tif
- Figure 3-source data 2/Uncropped blots for Figure 3B  in Main text/Figure 3B-source data 10.tif
- Figure 3-source data 2/Uncropped blots for Figure 3B  in Main text/Figure 3B-source data 11.tif
- Figure 3-source data 2/Uncropped blots for Figure 3B  in Main text/Figure 3B-source data 12.tif
- Figure 3-source data 2/Uncropped blots for Figure 3B  in Main text/Figure 3B-source data 2.tif
- Figure 3-source data 2/Uncropped blots for Figure 3B  in Main text/Figure 3B-source data 3.tif
- Figure 3-source data 2/Uncropped blots for Figure 3B  in Main text/Figure 3B-source data 4.tif
- Figure 3-source data 2/Uncropped blots for Figure 3B  in Main text/Figure 3B-source data 5.tif
- Figure 3-source data 2/Uncropped blots for Figure 3B  in Main text/Figure 3B-source data 6.tif
- Figure 3-source data 2/Uncropped blots for Figure 3B  in Main text/Figure 3B-source data 7.tif
- Figure 3-source data 2/Uncropped blots for Figure 3B  in Main text/Figure 3B-source data 8.tif
- Figure 3-source data 2/Uncropped blots for Figure 3B  in Main text/Figure 3B-source data 9.tif
- Figure 3-source data 2/Uncropped blots for Figure 3B LNCaP cells repeat/
- Figure 3-source data 2/Uncropped blots for Figure 3B LNCaP cells repeat/repeat1/
- Figure 3-source data 2/Uncropped blots for Figure 3B LNCaP cells repeat/repeat1/ACTIN.tif
- Figure 3-source data 2/Uncropped blots for Figure 3B LNCaP cells repeat/repeat1/P-AKT.tif
- Figure 3-source data 2/Uncropped blots for Figure 3B LNCaP cells repeat/repeat1/P-MET.tif
- Figure 3-source data 2/Uncropped blots for Figure 3B LNCaP cells repeat/repeat1/shFOXP2.tif
- Figure 3-source data 2/Uncropped blots for Figure 3B LNCaP cells repeat/repeat1/Total-AKT.tif
- Figure 3-source data 2/Uncropped blots for Figure 3B LNCaP cells repeat/repeat1/Total-MET.tif
- Figure 3-source data 2/Uncropped blots for Figure 3B LNCaP cells repeat/repeat2/
- Figure 3-source data 2/Uncropped blots for Figure 3B LNCaP cells repeat/repeat2/ACTIN.tif
- Figure 3-source data 2/Uncropped blots for Figure 3B LNCaP cells repeat/repeat2/P-AKT.tif
- Figure 3-source data 2/Uncropped blots for Figure 3B LNCaP cells repeat/repeat2/P-MET.tif
- Figure 3-source data 2/Uncropped blots for Figure 3B LNCaP cells repeat/repeat2/shFOXP2.tif
- Figure 3-source data 2/Uncropped blots for Figure 3B LNCaP cells repeat/repeat2/Total-AKT.tif
- Figure 3-source data 2/Uncropped blots for Figure 3B LNCaP cells repeat/repeat2/Total-MET.tif
- Figure 3-source data 2/Uncropped blots for Figure 3B PC3 cells repeat/
- Figure 3-source data 2/Uncropped blots for Figure 3B PC3 cells repeat/repeat1/
- Figure 3-source data 2/Uncropped blots for Figure 3B PC3 cells repeat/repeat1/ACTIN.tif
- Figure 3-source data 2/Uncropped blots for Figure 3B PC3 cells repeat/repeat1/P-AKT.tif
- Figure 3-source data 2/Uncropped blots for Figure 3B PC3 cells repeat/repeat1/P-MET.tif
- Figure 3-source data 2/Uncropped blots for Figure 3B PC3 cells repeat/repeat1/PC3 shFOXP2.tif
- Figure 3-source data 2/Uncropped blots for Figure 3B PC3 cells repeat/repeat1/Total-AKT.tif
- Figure 3-source data 2/Uncropped blots for Figure 3B PC3 cells repeat/repeat1/Total-MET.tif
- Figure 3-source data 2/Uncropped blots for Figure 3B PC3 cells repeat/repeat2/
- Figure 3-source data 2/Uncropped blots for Figure 3B PC3 cells repeat/repeat2/ACTIN.tif
- Figure 3-source data 2/Uncropped blots for Figure 3B PC3 cells repeat/repeat2/P-AKT.tif
- Figure 3-source data 2/Uncropped blots for Figure 3B PC3 cells repeat/repeat2/P-MET.tif
- Figure 3-source data 2/Uncropped blots for Figure 3B PC3 cells repeat/repeat2/PC3-shFOXP2.tif
- Figure 3-source data 2/Uncropped blots for Figure 3B PC3 cells repeat/repeat2/Total-AKT.tif
- Figure 3-source data 2/Uncropped blots for Figure 3B PC3 cells repeat/repeat2/Total-MET.tif
