# Supplementary material for: FOXP2 confers oncogenic effects in prostate cancer
Source: eLife. 2023 Sep 5;12:e81258. doi: 10.7554/eLife.81258 (PMC10513481; doi:10.7554/eLife.81258)
Supplement: Figure 3—source data 3. [file elife-81258-fig3-data3.zip]

Archive with 27 entries (24 files):
- Figure 3-source data 3/
- Figure 3-source data 3/Original files for Figure 3C/
- Figure 3-source data 3/Original files for Figure 3C/1-ACTIN.Tif
- Figure 3-source data 3/Original files for Figure 3C/10-FOXP2.Tif
- Figure 3-source data 3/Original files for Figure 3C/11-P-AKT.Tif
- Figure 3-source data 3/Original files for Figure 3C/12-P-MET.Tif
- Figure 3-source data 3/Original files for Figure 3C/2-FOXP2.Tif
- Figure 3-source data 3/Original files for Figure 3C/3-P-AKT.Tif
- Figure 3-source data 3/Original files for Figure 3C/4-P-MET.Tif
- Figure 3-source data 3/Original files for Figure 3C/5-ACTIN.Tif
- Figure 3-source data 3/Original files for Figure 3C/6-FOXP2.Tif
- Figure 3-source data 3/Original files for Figure 3C/7-P-AKT.Tif
- Figure 3-source data 3/Original files for Figure 3C/8-P-MET.Tif
- Figure 3-source data 3/Original files for Figure 3C/9-ACTIN.Tif
- Figure 3-source data 3/Uncropped blots for Figure 3C/
- Figure 3-source data 3/Uncropped blots for Figure 3C/Figure 3C-source data 1.tif
- Figure 3-source data 3/Uncropped blots for Figure 3C/Figure 3C-source data 10.tif
- Figure 3-source data 3/Uncropped blots for Figure 3C/Figure 3C-source data 11.tif
- Figure 3-source data 3/Uncropped blots for Figure 3C/Figure 3C-source data 12.tif
- Figure 3-source data 3/Uncropped blots for Figure 3C/Figure 3C-source data 2.tif
- Figure 3-source data 3/Uncropped blots for Figure 3C/Figure 3C-source data 3.tif
- Figure 3-source data 3/Uncropped blots for Figure 3C/Figure 3C-source data 4.tif
- Figure 3-source data 3/Uncropped blots for Figure 3C/Figure 3C-source data 5.tif
- Figure 3-source data 3/Uncropped blots for Figure 3C/Figure 3C-source data 6.tif
- Figure 3-source data 3/Uncropped blots for Figure 3C/Figure 3C-source data 7.tif
- Figure 3-source data 3/Uncropped blots for Figure 3C/Figure 3C-source data 8.tif
- Figure 3-source data 3/Uncropped blots for Figure 3C/Figure 3C-source data 9.tif
