# Supplementary material for: FOXP2 confers oncogenic effects in prostate cancer
Source: eLife. 2023 Sep 5;12:e81258. doi: 10.7554/eLife.81258 (PMC10513481; doi:10.7554/eLife.81258)
Supplement: Figure 3—source data 4. [file elife-81258-fig3-data4.zip]

Archive with 78 entries (66 files):
- Figure 3-source data 4/
- Figure 3-source data 4/Original files for Figure 3F NIH3T3 cells/
- Figure 3-source data 4/Original files for Figure 3F NIH3T3 cells/Original files for Figure 3F NIH3T3 cells in Main text/
- Figure 3-source data 4/Original files for Figure 3F NIH3T3 cells/Original files for Figure 3F NIH3T3 cells in Main text/1-T-MET.Tif
- Figure 3-source data 4/Original files for Figure 3F NIH3T3 cells/Original files for Figure 3F NIH3T3 cells in Main text/10-T-MET.Tif
- Figure 3-source data 4/Original files for Figure 3F NIH3T3 cells/Original files for Figure 3F NIH3T3 cells in Main text/2-ACTIN.tif
- Figure 3-source data 4/Original files for Figure 3F NIH3T3 cells/Original files for Figure 3F NIH3T3 cells in Main text/3-T-AKT.tif
- Figure 3-source data 4/Original files for Figure 3F NIH3T3 cells/Original files for Figure 3F NIH3T3 cells in Main text/4-1-P-MET.Tif
- Figure 3-source data 4/Original files for Figure 3F NIH3T3 cells/Original files for Figure 3F NIH3T3 cells in Main text/5-P-AKT.Tif
- Figure 3-source data 4/Original files for Figure 3F NIH3T3 cells/Original files for Figure 3F NIH3T3 cells in Main text/6-ACTIN.Tif
- Figure 3-source data 4/Original files for Figure 3F NIH3T3 cells/Original files for Figure 3F NIH3T3 cells in Main text/7-P-AKT.Tif
- Figure 3-source data 4/Original files for Figure 3F NIH3T3 cells/Original files for Figure 3F NIH3T3 cells in Main text/8-P-MET.Tif
- Figure 3-source data 4/Original files for Figure 3F NIH3T3 cells/Original files for Figure 3F NIH3T3 cells in Main text/9-T-AKT.Tif
- Figure 3-source data 4/Original files for Figure 3F NIH3T3 cells/Original files for Figure 3F NIH3T3 cells Repeat/
- Figure 3-source data 4/Original files for Figure 3F NIH3T3 cells/Original files for Figure 3F NIH3T3 cells Repeat/1-T-MET.tif
- Figure 3-source data 4/Original files for Figure 3F NIH3T3 cells/Original files for Figure 3F NIH3T3 cells Repeat/2-ACTIN.Tif
- Figure 3-source data 4/Original files for Figure 3F NIH3T3 cells/Original files for Figure 3F NIH3T3 cells Repeat/3-ACTIN.Tif
- Figure 3-source data 4/Original files for Figure 3F NIH3T3 cells/Original files for Figure 3F NIH3T3 cells Repeat/4-T-AKT.Tif
- Figure 3-source data 4/Original files for Figure 3F NIH3T3 cells/Original files for Figure 3F NIH3T3 cells Repeat/5-P-AKT.Tif
- Figure 3-source data 4/Original files for Figure 3F NIH3T3 cells/Original files for Figure 3F NIH3T3 cells Repeat/6-P-AKT.Tif
- Figure 3-source data 4/Original files for Figure 3F NIH3T3 cells/Original files for Figure 3F NIH3T3 cells Repeat/7-P-MEK.Tif
- Figure 3-source data 4/Original files for Figure 3F NIH3T3 cells/Original files for Figure 3F NIH3T3 cells Repeat/8-P-MET.Tif
- Figure 3-source data 4/Original files for Figure 3F RWPE-1 cells/
- Figure 3-source data 4/Original files for Figure 3F RWPE-1 cells/Original files for Figure 3F RWPE-1 cells in Main text/
- Figure 3-source data 4/Original files for Figure 3F RWPE-1 cells/Original files for Figure 3F RWPE-1 cells in Main text/1-ACTIN.Tif
- Figure 3-source data 4/Original files for Figure 3F RWPE-1 cells/Original files for Figure 3F RWPE-1 cells in Main text/10-P-MET.Tif
- Figure 3-source data 4/Original files for Figure 3F RWPE-1 cells/Original files for Figure 3F RWPE-1 cells in Main text/2-P-AKT.Tif
- Figure 3-source data 4/Original files for Figure 3F RWPE-1 cells/Original files for Figure 3F RWPE-1 cells in Main text/3-P-MET.Tif
- Figure 3-source data 4/Original files for Figure 3F RWPE-1 cells/Original files for Figure 3F RWPE-1 cells in Main text/4-T-AKT.Tif
- Figure 3-source data 4/Original files for Figure 3F RWPE-1 cells/Original files for Figure 3F RWPE-1 cells in Main text/5-T-MET.Tif
- Figure 3-source data 4/Original files for Figure 3F RWPE-1 cells/Original files for Figure 3F RWPE-1 cells in Main text/6-ACTIN.Tif
- Figure 3-source data 4/Original files for Figure 3F RWPE-1 cells/Original files for Figure 3F RWPE-1 cells in Main text/7-P-AKT.Tif
- Figure 3-source data 4/Original files for Figure 3F RWPE-1 cells/Original files for Figure 3F RWPE-1 cells in Main text/8-T-AKT.Tif
- Figure 3-source data 4/Original files for Figure 3F RWPE-1 cells/Original files for Figure 3F RWPE-1 cells in Main text/9-T-MET.Tif
- Figure 3-source data 4/Original files for Figure 3F RWPE-1 cells/Original files for Figure 3F RWPE-1 cells Repeat/
- Figure 3-source data 4/Original files for Figure 3F RWPE-1 cells/Original files for Figure 3F RWPE-1 cells Repeat/ACTIN.Tif
- Figure 3-source data 4/Original files for Figure 3F RWPE-1 cells/Original files for Figure 3F RWPE-1 cells Repeat/P-AKT.Tif
- Figure 3-source data 4/Original files for Figure 3F RWPE-1 cells/Original files for Figure 3F RWPE-1 cells Repeat/P-MET.Tif
- Figure 3-source data 4/Original files for Figure 3F RWPE-1 cells/Original files for Figure 3F RWPE-1 cells Repeat/T-AKT.Tif
- Figure 3-source data 4/Original files for Figure 3F RWPE-1 cells/Original files for Figure 3F RWPE-1 cells Repeat/T-MET.Tif
- Figure 3-source data 4/Uncropped blots for Figure 3F  in Main text/
- Figure 3-source data 4/Uncropped blots for Figure 3F  in Main text/Figure 3F-source data 1.tif
- Figure 3-source data 4/Uncropped blots for Figure 3F  in Main text/Figure 3F-source data 10.tif
- Figure 3-source data 4/Uncropped blots for Figure 3F  in Main text/Figure 3F-source data 11.tif
- Figure 3-source data 4/Uncropped blots for Figure 3F  in Main text/Figure 3F-source data 12.tif
- Figure 3-source data 4/Uncropped blots for Figure 3F  in Main text/Figure 3F-source data 13.tif
- Figure 3-source data 4/Uncropped blots for Figure 3F  in Main text/Figure 3F-source data 14.tif
- Figure 3-source data 4/Uncropped blots for Figure 3F  in Main text/Figure 3F-source data 15.tif
- Figure 3-source data 4/Uncropped blots for Figure 3F  in Main text/Figure 3F-source data 16.tif
- Figure 3-source data 4/Uncropped blots for Figure 3F  in Main text/Figure 3F-source data 17.jpg
- Figure 3-source data 4/Uncropped blots for Figure 3F  in Main text/Figure 3F-source data 18.tif
- Figure 3-source data 4/Uncropped blots for Figure 3F  in Main text/Figure 3F-source data 19.tif
- Figure 3-source data 4/Uncropped blots for Figure 3F  in Main text/Figure 3F-source data 2.tif
- Figure 3-source data 4/Uncropped blots for Figure 3F  in Main text/Figure 3F-source data 20.tif
- Figure 3-source data 4/Uncropped blots for Figure 3F  in Main text/Figure 3F-source data 3.tif
- Figure 3-source data 4/Uncropped blots for Figure 3F  in Main text/Figure 3F-source data 4.tif
- Figure 3-source data 4/Uncropped blots for Figure 3F  in Main text/Figure 3F-source data 5.tif
- Figure 3-source data 4/Uncropped blots for Figure 3F  in Main text/Figure 3F-source data 6.tif
- Figure 3-source data 4/Uncropped blots for Figure 3F  in Main text/Figure 3F-source data 7.tif
- Figure 3-source data 4/Uncropped blots for Figure 3F  in Main text/Figure 3F-source data 8.tif
- Figure 3-source data 4/Uncropped blots for Figure 3F  in Main text/Figure 3F-source data 9.tif
- Figure 3-source data 4/Uncropped blots for Figure 3F NIH3T3 cells repeat/
- Figure 3-source data 4/Uncropped blots for Figure 3F NIH3T3 cells repeat/repeat/
- Figure 3-source data 4/Uncropped blots for Figure 3F NIH3T3 cells repeat/repeat/ACTIN_FOXP2-CPED1.tif
- Figure 3-source data 4/Uncropped blots for Figure 3F NIH3T3 cells repeat/repeat/ACTIN_FOXP2.tif
- Figure 3-source data 4/Uncropped blots for Figure 3F NIH3T3 cells repeat/repeat/P-AKT_FOXP2-CPED1.tif
- Figure 3-source data 4/Uncropped blots for Figure 3F NIH3T3 cells repeat/repeat/P-AKT_FOXP2.tif
- Figure 3-source data 4/Uncropped blots for Figure 3F NIH3T3 cells repeat/repeat/P-MET_FOXP2-CPED1.tif
- Figure 3-source data 4/Uncropped blots for Figure 3F NIH3T3 cells repeat/repeat/P-MET_FOXP2.tif
- Figure 3-source data 4/Uncropped blots for Figure 3F NIH3T3 cells repeat/repeat/Total-AKT FOXP2 FOXP2_CPED1.tif
- Figure 3-source data 4/Uncropped blots for Figure 3F NIH3T3 cells repeat/repeat/Total-MET FOXP2 FOXP2_CPED1.tif
- Figure 3-source data 4/Uncropped blots for Figure 3F RWPE-1 cells repeat/
- Figure 3-source data 4/Uncropped blots for Figure 3F RWPE-1 cells repeat/repeat/
- Figure 3-source data 4/Uncropped blots for Figure 3F RWPE-1 cells repeat/repeat/ACTIN FOXP2 and FOXP2-CPED1.tif
- Figure 3-source data 4/Uncropped blots for Figure 3F RWPE-1 cells repeat/repeat/P-AKT FOXP2 and FOXP2-CPED1.tif
- Figure 3-source data 4/Uncropped blots for Figure 3F RWPE-1 cells repeat/repeat/P-MET FOXP2 and FOXP2-CPED1.tif
- Figure 3-source data 4/Uncropped blots for Figure 3F RWPE-1 cells repeat/repeat/Total-AKT FOXP2 and FOXP2-CPED1.tif
- Figure 3-source data 4/Uncropped blots for Figure 3F RWPE-1 cells repeat/repeat/Total-MET FOXP2 and FOXP2-CPED1.tif
