# Supplementary material for: FOXP2 confers oncogenic effects in prostate cancer
Source: eLife. 2023 Sep 5;12:e81258. doi: 10.7554/eLife.81258 (PMC10513481; doi:10.7554/eLife.81258)
Supplement: Figure 3—source data 5. [file elife-81258-fig3-data5.zip]

Archive with 48 entries (36 files):
- Figure 3-source data 5/
- Figure 3-source data 5/Original files for Figure 3G NIH3T3 cells/
- Figure 3-source data 5/Original files for Figure 3G NIH3T3 cells/Original files for Figure 3G NIH3T3 cells in Main text/
- Figure 3-source data 5/Original files for Figure 3G NIH3T3 cells/Original files for Figure 3G NIH3T3 cells in Main text/1-P-AKT.tif
- Figure 3-source data 5/Original files for Figure 3G NIH3T3 cells/Original files for Figure 3G NIH3T3 cells in Main text/2-ACTIN.tif
- Figure 3-source data 5/Original files for Figure 3G NIH3T3 cells/Original files for Figure 3G NIH3T3 cells in Main text/3-T-AKT.tif
- Figure 3-source data 5/Original files for Figure 3G NIH3T3 cells/Original files for Figure 3G NIH3T3 cells in Main text/4-ACTIN.tif
- Figure 3-source data 5/Original files for Figure 3G NIH3T3 cells/Original files for Figure 3G NIH3T3 cells in Main text/5-P-AKT.Tif
- Figure 3-source data 5/Original files for Figure 3G NIH3T3 cells/Original files for Figure 3G NIH3T3 cells in Main text/6-T-AKT.Tif
- Figure 3-source data 5/Original files for Figure 3G NIH3T3 cells/Original files for Figure 3G NIH3T3 cells Repeat/
- Figure 3-source data 5/Original files for Figure 3G NIH3T3 cells/Original files for Figure 3G NIH3T3 cells Repeat/ACTIN.Tif
- Figure 3-source data 5/Original files for Figure 3G NIH3T3 cells/Original files for Figure 3G NIH3T3 cells Repeat/P-AKT.tif
- Figure 3-source data 5/Original files for Figure 3G NIH3T3 cells/Original files for Figure 3G NIH3T3 cells Repeat/T-AKT.tif
- Figure 3-source data 5/Original files for Figure 3G RWPE-1 cells/
- Figure 3-source data 5/Original files for Figure 3G RWPE-1 cells/Original files for Figure 3G RWPE-1 cells in Main text/
- Figure 3-source data 5/Original files for Figure 3G RWPE-1 cells/Original files for Figure 3G RWPE-1 cells in Main text/1-ACTIN.Tif
- Figure 3-source data 5/Original files for Figure 3G RWPE-1 cells/Original files for Figure 3G RWPE-1 cells in Main text/2-P-AKT.Tif
- Figure 3-source data 5/Original files for Figure 3G RWPE-1 cells/Original files for Figure 3G RWPE-1 cells in Main text/3-T-AKT.Tif
- Figure 3-source data 5/Original files for Figure 3G RWPE-1 cells/Original files for Figure 3G RWPE-1 cells in Main text/4-ACTIN.Tif
- Figure 3-source data 5/Original files for Figure 3G RWPE-1 cells/Original files for Figure 3G RWPE-1 cells in Main text/5-P-AKT.Tif
- Figure 3-source data 5/Original files for Figure 3G RWPE-1 cells/Original files for Figure 3G RWPE-1 cells in Main text/6-T-AKT.Tif
- Figure 3-source data 5/Original files for Figure 3G RWPE-1 cells/Original files for Figure 3G RWPE-1 cells Repeat/
- Figure 3-source data 5/Original files for Figure 3G RWPE-1 cells/Original files for Figure 3G RWPE-1 cells Repeat/ACTIN.Tif
- Figure 3-source data 5/Original files for Figure 3G RWPE-1 cells/Original files for Figure 3G RWPE-1 cells Repeat/P-AKT.Tif
- Figure 3-source data 5/Original files for Figure 3G RWPE-1 cells/Original files for Figure 3G RWPE-1 cells Repeat/T-AKT.Tif
- Figure 3-source data 5/Uncropped blots for Figure 3G  in Main text/
- Figure 3-source data 5/Uncropped blots for Figure 3G  in Main text/Figure 3G-source data 1.tif
- Figure 3-source data 5/Uncropped blots for Figure 3G  in Main text/Figure 3G-source data 10.tif
- Figure 3-source data 5/Uncropped blots for Figure 3G  in Main text/Figure 3G-source data 11.tif
- Figure 3-source data 5/Uncropped blots for Figure 3G  in Main text/Figure 3G-source data 12.tif
- Figure 3-source data 5/Uncropped blots for Figure 3G  in Main text/Figure 3G-source data 2.tif
- Figure 3-source data 5/Uncropped blots for Figure 3G  in Main text/Figure 3G-source data 3.tif
- Figure 3-source data 5/Uncropped blots for Figure 3G  in Main text/Figure 3G-source data 4.tif
- Figure 3-source data 5/Uncropped blots for Figure 3G  in Main text/Figure 3G-source data 5.tif
- Figure 3-source data 5/Uncropped blots for Figure 3G  in Main text/Figure 3G-source data 6.tif
- Figure 3-source data 5/Uncropped blots for Figure 3G  in Main text/Figure 3G-source data 7.tif
- Figure 3-source data 5/Uncropped blots for Figure 3G  in Main text/Figure 3G-source data 8.tif
- Figure 3-source data 5/Uncropped blots for Figure 3G  in Main text/Figure 3G-source data 9.tif
- Figure 3-source data 5/Uncropped blots for Figure 3G NIH3T3 cells repeat/
- Figure 3-source data 5/Uncropped blots for Figure 3G NIH3T3 cells repeat/repeat/
- Figure 3-source data 5/Uncropped blots for Figure 3G NIH3T3 cells repeat/repeat/ACTIN FOXP2 and FOXP2-CPED1.tif
- Figure 3-source data 5/Uncropped blots for Figure 3G NIH3T3 cells repeat/repeat/P-AKT FOXP2 and FOXP2-CPED1.tif
- Figure 3-source data 5/Uncropped blots for Figure 3G NIH3T3 cells repeat/repeat/Total-AKT FOXP2 and FOXP2-CPED1.tif
- Figure 3-source data 5/Uncropped blots for Figure 3G RWPE-1 cells repeat/
- Figure 3-source data 5/Uncropped blots for Figure 3G RWPE-1 cells repeat/repeat/
- Figure 3-source data 5/Uncropped blots for Figure 3G RWPE-1 cells repeat/repeat/ACTIN FOXP2 and FOXP2-CPED1.tif
- Figure 3-source data 5/Uncropped blots for Figure 3G RWPE-1 cells repeat/repeat/P-AKT FOXP2 and FOXP2-CPED1.tif
- Figure 3-source data 5/Uncropped blots for Figure 3G RWPE-1 cells repeat/repeat/Total-AKT FOXP2 and FOXP2-CPED1.tif
