# Supplementary material for: FOXP2 confers oncogenic effects in prostate cancer
Source: eLife. 2023 Sep 5;12:e81258. doi: 10.7554/eLife.81258 (PMC10513481; doi:10.7554/eLife.81258)
Supplement: Figure 3—figure supplement 1—source data 1. [file elife-81258-fig3-figsupp1-data1.zip]

Archive with 19 entries (16 files):
- Figure 3-figure supplement 1-source data 1/
- Figure 3-figure supplement 1-source data 1/Original files for Figure 3-figure supplement 1A/
- Figure 3-figure supplement 1-source data 1/Original files for Figure 3-figure supplement 1A/1-MET.Tif
- Figure 3-figure supplement 1-source data 1/Original files for Figure 3-figure supplement 1A/2-P-AKT.Tif
- Figure 3-figure supplement 1-source data 1/Original files for Figure 3-figure supplement 1A/3-AKT.Tif
- Figure 3-figure supplement 1-source data 1/Original files for Figure 3-figure supplement 1A/4-GAPDH.Tif
- Figure 3-figure supplement 1-source data 1/Original files for Figure 3-figure supplement 1A/5-MET.Tif
- Figure 3-figure supplement 1-source data 1/Original files for Figure 3-figure supplement 1A/6-P-AKT.Tif
- Figure 3-figure supplement 1-source data 1/Original files for Figure 3-figure supplement 1A/7-T-AKT.Tif
- Figure 3-figure supplement 1-source data 1/Original files for Figure 3-figure supplement 1A/8-GAPDH.Tif
- Figure 3-figure supplement 1-source data 1/Uncropped blots for Figure 3-figure supplement 1A/
- Figure 3-figure supplement 1-source data 1/Uncropped blots for Figure 3-figure supplement 1A/Figure 3- figure supplement 1A-source data 1.tif
- Figure 3-figure supplement 1-source data 1/Uncropped blots for Figure 3-figure supplement 1A/Figure 3- figure supplement 1A-source data 2.tif
- Figure 3-figure supplement 1-source data 1/Uncropped blots for Figure 3-figure supplement 1A/Figure 3- figure supplement 1A-source data 3.tif
- Figure 3-figure supplement 1-source data 1/Uncropped blots for Figure 3-figure supplement 1A/Figure 3- figure supplement 1A-source data 4.tif
- Figure 3-figure supplement 1-source data 1/Uncropped blots for Figure 3-figure supplement 1A/Figure 3- figure supplement 1A-source data 5.tif
- Figure 3-figure supplement 1-source data 1/Uncropped blots for Figure 3-figure supplement 1A/Figure 3- figure supplement 1A-source data 6.tif
- Figure 3-figure supplement 1-source data 1/Uncropped blots for Figure 3-figure supplement 1A/Figure 3- figure supplement 1A-source data 7.tif
- Figure 3-figure supplement 1-source data 1/Uncropped blots for Figure 3-figure supplement 1A/Figure 3- figure supplement 1A-source data 8.tif
