# Supplementary material for: FOXP2 confers oncogenic effects in prostate cancer
Source: eLife. 2023 Sep 5;12:e81258. doi: 10.7554/eLife.81258 (PMC10513481; doi:10.7554/eLife.81258)
Supplement: Figure 3—figure supplement 1—source data 2. [file elife-81258-fig3-figsupp1-data2.zip]

Archive with 15 entries (12 files):
- Figure 3-figure supplement 1-source data 2/
- Figure 3-figure supplement 1-source data 2/Original files for Figure 3-figure supplement 1B/
- Figure 3-figure supplement 1-source data 2/Original files for Figure 3-figure supplement 1B/1-HA.Tif
- Figure 3-figure supplement 1-source data 2/Original files for Figure 3-figure supplement 1B/2-FOXP2.Tif
- Figure 3-figure supplement 1-source data 2/Original files for Figure 3-figure supplement 1B/3-TUBULIN.Tif
- Figure 3-figure supplement 1-source data 2/Original files for Figure 3-figure supplement 1B/4-HA.Tif
- Figure 3-figure supplement 1-source data 2/Original files for Figure 3-figure supplement 1B/5-FOXP2.Tif
- Figure 3-figure supplement 1-source data 2/Original files for Figure 3-figure supplement 1B/6-TUBULIN.Tif
- Figure 3-figure supplement 1-source data 2/Uncropped blots for Figure 3-figure supplement 1B/
- Figure 3-figure supplement 1-source data 2/Uncropped blots for Figure 3-figure supplement 1B/Figure 3- figure supplement 1B-source data 1.tif
- Figure 3-figure supplement 1-source data 2/Uncropped blots for Figure 3-figure supplement 1B/Figure 3- figure supplement 1B-source data 2.Tif
- Figure 3-figure supplement 1-source data 2/Uncropped blots for Figure 3-figure supplement 1B/Figure 3- figure supplement 1B-source data 3.Tif
- Figure 3-figure supplement 1-source data 2/Uncropped blots for Figure 3-figure supplement 1B/Figure 3- figure supplement 1B-source data 4.Tif
- Figure 3-figure supplement 1-source data 2/Uncropped blots for Figure 3-figure supplement 1B/Figure 3- figure supplement 1B-source data 5.Tif
- Figure 3-figure supplement 1-source data 2/Uncropped blots for Figure 3-figure supplement 1B/Figure 3- figure supplement 1B-source data 6.Tif
