# Supplementary material for: FOXP2 confers oncogenic effects in prostate cancer
Source: eLife. 2023 Sep 5;12:e81258. doi: 10.7554/eLife.81258 (PMC10513481; doi:10.7554/eLife.81258)
Supplement: Figure 3—figure supplement 1—source data 3. [file elife-81258-fig3-figsupp1-data3.zip]

Archive with 4 entries (2 files):
- Figure 3-figure supplement 1-source data 3/
- Figure 3-figure supplement 1-source data 3/Figure 3-figure supplement 1-source data 3/
- Figure 3-figure supplement 1-source data 3/Figure 3-figure supplement 1-source data 3/raw gel for Figure3-figure supplement 1D.Tif
- Figure 3-figure supplement 1-source data 3/Figure 3-figure supplement 1-source data 3/Uncropped gel for Figure3-figure supplement 1D.Tif
