# Supplementary material for: FOXP2 confers oncogenic effects in prostate cancer
Source: eLife. 2023 Sep 5;12:e81258. doi: 10.7554/eLife.81258 (PMC10513481; doi:10.7554/eLife.81258)
Supplement: Figure 4—figure supplement 1—source data 1. [file elife-81258-fig4-figsupp1-data1.zip]

Archive with 3 entries (2 files):
- Figure 4-figure supplement 1-source data 1/
- Figure 4-figure supplement 1-source data 1/raw gel for Figure4-figure supplement 1C.jpg
- Figure 4-figure supplement 1-source data 1/uncropped gel for Figure4-figure 1C.jpg
