# Supplementary material for: FOXP2 confers oncogenic effects in prostate cancer
Source: eLife. 2023 Sep 5;12:e81258. doi: 10.7554/eLife.81258 (PMC10513481; doi:10.7554/eLife.81258)
Supplement: Figure 4—figure supplement 1—source data 2. [file elife-81258-fig4-figsupp1-data2.zip]

Archive with 7 entries (4 files):
- Figure 4-figure supplement 1-source data 2/
- Figure 4-figure supplement 1-source data 2/Original files for Figure 4- figure supplement 1D/
- Figure 4-figure supplement 1-source data 2/Original files for Figure 4- figure supplement 1D/ACTIN.Tif
- Figure 4-figure supplement 1-source data 2/Original files for Figure 4- figure supplement 1D/FOXP2.Tif
- Figure 4-figure supplement 1-source data 2/Uncropped blots for Figure4-figure supplement 1D/
- Figure 4-figure supplement 1-source data 2/Uncropped blots for Figure4-figure supplement 1D/anti-Foxp2.tif
- Figure 4-figure supplement 1-source data 2/Uncropped blots for Figure4-figure supplement 1D/anti-β-Actin.tif
